# Supplementary material for: New species and records of Uropodina mites from Iran (Acari, Mesostigmata)
Source: Zookeys. 2016 Jun 22;(600):25–34. doi: 10.3897/zookeys.600.8467 (PMC4926679; doi:10.3897/zookeys.600.8467)
Supplement: XML Treatment for Trematuridae [file zookeys.600.8467-treatment1.xml]

<!DOCTYPE tp:taxon-treatment
  PUBLIC "-//TaxonX//DTD Taxonomic Treatment Publishing DTD v0 20100105//EN" "tax-treatment-NSO.dtd">
<tp:taxon-treatment xmlns:tp="http://www.plazi.org/taxpub"><tp:treatment-meta><kwd-group><label>Taxon classification</label><kwd><named-content content-type="kingdom">Animalia</named-content></kwd><kwd><named-content content-type="order">Mesostigmata</named-content></kwd><kwd><named-content content-type="family">Trematuridae</named-content></kwd></kwd-group><mixed-citation publication-type="journal"><person-group><name><surname>Kazemi</surname><given-names>Shahrooz</given-names></name><name><surname>Abolghasemi</surname><given-names>Somayeh</given-names></name></person-group><article-title>New species and records of <tp:taxon-name><tp:taxon-name-part taxon-name-part-type="suborder">Uropodina</tp:taxon-name-part></tp:taxon-name> mites from Iran (<tp:taxon-name><tp:taxon-name-part taxon-name-part-type="subclass">Acari</tp:taxon-name-part></tp:taxon-name>, <tp:taxon-name><tp:taxon-name-part taxon-name-part-type="order">Mesostigmata</tp:taxon-name-part></tp:taxon-name>)</article-title><source>Zookeys</source><day>22</day><month>6</month><year>2016</year><volume>2016</volume><issue>600</issue><fpage>25</fpage><lpage>34</lpage><pub-id pub-id-type="doi">10.3897/zookeys.600.8467</pub-id></mixed-citation></tp:treatment-meta><tp:nomenclature><label>Family</label><tp:taxon-name>
            <tp:taxon-name-part taxon-name-part-type="family">Trematuridae</tp:taxon-name-part>
          </tp:taxon-name></tp:nomenclature><tp:treatment-sec sec-type="notes"><title>Note.</title><p>The genus <italic><tp:taxon-name><tp:taxon-name-part taxon-name-part-type="genus">Nenteria</tp:taxon-name-part></tp:taxon-name></italic> was placed in the family <tp:taxon-name><tp:taxon-name-part taxon-name-part-type="family">Nenteriidae</tp:taxon-name-part></tp:taxon-name> by <xref ref-type="bibr" rid="B11">Hirschmann (1979)</xref>, but he never published any diagnosis or description for the family. Although several subsequent authors referred to this family name (such as those mentioned in introduction), the family has never been described, and <tp:taxon-name><tp:taxon-name-part taxon-name-part-type="family">Nenteriidae</tp:taxon-name-part></tp:taxon-name> remains a <italic>nomen nudum</italic> (Halliday, 2016). We therefore place <italic><tp:taxon-name><tp:taxon-name-part taxon-name-part-type="genus">Nenteria</tp:taxon-name-part></tp:taxon-name></italic> in the family <tp:taxon-name><tp:taxon-name-part taxon-name-part-type="family">Trematuridae</tp:taxon-name-part></tp:taxon-name>, following <xref ref-type="bibr" rid="B14">Karg (1989)</xref> and <xref ref-type="bibr" rid="B23">Mašán (2001)</xref>.</p></tp:treatment-sec><ref-list><ref id="B11"><mixed-citation xmlns:xlink="http://www.w3.org/1999/xlink" xlink:type="simple">
          <person-group><name name-style="western"><surname>Hirschmann</surname><given-names>W</given-names></name></person-group> (<year>1979</year>) <article-title>Stadiensystematik der <tp:taxon-name><tp:taxon-name-part taxon-name-part-type="superorder">Parasitiformes</tp:taxon-name-part></tp:taxon-name>. Teil 1. Stadienfamilien und Stadiengattungen der <tp:taxon-name><tp:taxon-name-part taxon-name-part-type="above-genus">Atrichopygidiina</tp:taxon-name-part></tp:taxon-name>, erstellt im Vergleich zum Gangsystem Hirschmann 1979. Acarologie.</article-title> <source>Schriftenreihe für Vergleichende Milbenkunde</source> <volume>26</volume>: <fpage>57</fpage>–<lpage>70</lpage>.</mixed-citation></ref><ref id="B14"><mixed-citation xmlns:xlink="http://www.w3.org/1999/xlink" xlink:type="simple">
          <person-group><name name-style="western"><surname>Karg</surname><given-names>W</given-names></name></person-group> (<year>1989</year>) <source><tp:taxon-name><tp:taxon-name-part taxon-name-part-type="subclass">Acari</tp:taxon-name-part></tp:taxon-name> (<tp:taxon-name><tp:taxon-name-part taxon-name-part-type="subclass">Acarina</tp:taxon-name-part></tp:taxon-name>), Milben Unterordnung <tp:taxon-name><tp:taxon-name-part taxon-name-part-type="superorder">Parasitiformes</tp:taxon-name-part></tp:taxon-name> (Anactinochaeta) <tp:taxon-name><tp:taxon-name-part taxon-name-part-type="suborder">Uropodina</tp:taxon-name-part></tp:taxon-name> Kramer, Schildkrötenmilben.</source> <publisher-name>Veb Gustav Fischer Verlag Jena</publisher-name>, <publisher-loc>Germany</publisher-loc>, <size units="page">203 pp</size>.</mixed-citation></ref><ref id="B23"><mixed-citation xmlns:xlink="http://www.w3.org/1999/xlink" xlink:type="simple">
          <person-group><name name-style="western"><surname>Mašán</surname><given-names>P</given-names></name></person-group> (<year>2001</year>) <article-title>Roztoče kohorty <tp:taxon-name><tp:taxon-name-part taxon-name-part-type="suborder">Uropodina</tp:taxon-name-part></tp:taxon-name> (<tp:taxon-name><tp:taxon-name-part taxon-name-part-type="subclass">Acarina</tp:taxon-name-part></tp:taxon-name>, <tp:taxon-name><tp:taxon-name-part taxon-name-part-type="order">Mesostigmata</tp:taxon-name-part></tp:taxon-name>) Slovenska.</article-title> <source>Annotationes Zoologicae et Botanicae</source> <volume>223</volume>: <fpage>1</fpage>−<lpage>320</lpage>.</mixed-citation></ref></ref-list></tp:taxon-treatment>
