# Supplementary material for: New species and records of Uropodina mites from Iran (Acari, Mesostigmata)
Source: Zookeys. 2016 Jun 22;(600):25–34. doi: 10.3897/zookeys.600.8467 (PMC4926679; doi:10.3897/zookeys.600.8467)
Supplement: XML Treatment for Nenteria bastanii [file zookeys.600.8467-treatment3.xml]

<!DOCTYPE tp:taxon-treatment
  PUBLIC "-//TaxonX//DTD Taxonomic Treatment Publishing DTD v0 20100105//EN" "tax-treatment-NSO.dtd">
<tp:taxon-treatment xmlns:tp="http://www.plazi.org/taxpub"><tp:treatment-meta><kwd-group><label>Taxon classification</label><kwd><named-content content-type="kingdom">Animalia</named-content></kwd><kwd><named-content content-type="order">Mesostigmata</named-content></kwd><kwd><named-content content-type="family">Nenteriidae</named-content></kwd></kwd-group><mixed-citation publication-type="journal"><person-group><name><surname>Kazemi</surname><given-names>Shahrooz</given-names></name><name><surname>Abolghasemi</surname><given-names>Somayeh</given-names></name></person-group><article-title>New species and records of <tp:taxon-name><tp:taxon-name-part taxon-name-part-type="suborder">Uropodina</tp:taxon-name-part></tp:taxon-name> mites from Iran (<tp:taxon-name><tp:taxon-name-part taxon-name-part-type="subclass">Acari</tp:taxon-name-part></tp:taxon-name>, <tp:taxon-name><tp:taxon-name-part taxon-name-part-type="order">Mesostigmata</tp:taxon-name-part></tp:taxon-name>)</article-title><source>Zookeys</source><day>22</day><month>6</month><year>2016</year><volume>2016</volume><issue>600</issue><fpage>25</fpage><lpage>34</lpage><pub-id pub-id-type="doi">10.3897/zookeys.600.8467</pub-id></mixed-citation></tp:treatment-meta><tp:nomenclature><tp:taxon-name>
            <tp:taxon-name-part taxon-name-part-type="genus">Nenteria</tp:taxon-name-part>
            <tp:taxon-name-part taxon-name-part-type="species">bastanii</tp:taxon-name-part>
            <object-id xmlns:xlink="http://www.w3.org/1999/xlink" content-type="zoobank" xlink:type="simple">http://zoobank.org/A4651411-6862-40CD-A76C-C8C9889986E9</object-id>
          </tp:taxon-name><tp:taxon-status xmlns:xlink="http://www.w3.org/1999/xlink" xlink:type="simple">sp. n.</tp:taxon-status><xref ref-type="fig" rid="F1">Figures 1–5</xref><xref ref-type="fig" rid="F2">, 6–10</xref><xref ref-type="fig" rid="F3">, 11–16</xref></tp:nomenclature><tp:treatment-sec sec-type="diagnosis"><title>Diagnosis</title><p><bold>(adult female and male).</bold> Dorsal shield with 75 pairs of short and pectinate setae, and 2–4 unpaired median setae on propodosomal region. Marginal setae short and smooth, except pectinate setae <italic>J5</italic> and <italic>Z5</italic>. Female epigynal shield iron-shape, posteriorly reaching to mid-level of coxae IV, with an apical anterior spike, occasionally bifid at tip; shield surface smooth. Sternal setae <italic>st1–5</italic> smooth. Female ventral region behind epigynal shield bears 22–23 pairs of setae, including <italic>Ad1</italic>–2 and <italic>st5</italic>, and with 22 pairs in male, excluding <italic>st4–5</italic>, setae mostly short and acicular, except <italic>Ad1–2</italic>, <italic>V7–8</italic> longer and pectinate. Peritremes with a hook-like anterior extensions and without anterior projections to forward. Anterior edge of epistome bifid, without median hyaline flap. Cheliceral movable digit with a median tooth. Claws of leg I well-developed, sub-equal in size to other leg claws. Dorsal setae in femur, genu and tibia I of male mostly thicker than those in female.</p></tp:treatment-sec><tp:treatment-sec sec-type="description"><title>Description.</title><p>
            <bold><italic>Female</italic></bold> (n = 4). Idiosoma oval-shape, brown in color, 461–494 μm long, 336–346 μm wide.</p><p>
            <italic>Dorsal idiosoma</italic> (Fig. <xref ref-type="fig" rid="F1">1</xref>). Dorsal shield surface ornamented with sparse sub-circular pits, more densely on opisthonotal region, median region of shield smooth. Dorsal <!--PageBreak-->shield setae 12–30 μm long, mostly slightly pectinate, <italic>j1</italic> (23–24 μm) apically plumose, posterior setae slightly thicker, longer and densely pectinate, <italic>J4</italic> longest (27–30 μm). Marginal shield narrow, bearing nine pairs of smooth and two pairs (<italic>J5</italic>, <italic>Z5</italic>) of <!--PageBreak-->pectinate setae, 12–16 μm long. With 20 pairs of submarginal plus one postanal seta, 18–23 μm long, situated subventrally.</p><fig id="F1" position="float" orientation="portrait"><label>Figures 1–5.</label><caption><p>
          <italic><tp:taxon-name><tp:taxon-name-part taxon-name-part-type="genus">Nenteria</tp:taxon-name-part> <tp:taxon-name-part taxon-name-part-type="species">bastanii</tp:taxon-name-part></tp:taxon-name></italic> sp. n. <bold>1</bold> Female, dorsal idiosoma <bold>2</bold> Female, ventral idiosoma <bold>3</bold> Male, holoventral region of idiosoma <bold>4</bold> Female, epigynal shield <bold>5</bold> Female, anterior spike of epigynal shield.</p></caption><graphic xmlns:xlink="http://www.w3.org/1999/xlink" xlink:href="zookeys-600-025-g001.jpg" position="float" orientation="portrait" xlink:type="simple" id="oo_93149.jpg"/></fig><p>
            <italic>Venteral idiosoma</italic> (Figs <xref ref-type="fig" rid="F1">2</xref>, <xref ref-type="fig" rid="F1">4–5</xref>, <xref ref-type="fig" rid="F2">9</xref>). Tritosternal base narrow, cylindrical, 28–31 μm long, 7–9 μm wide, with a pair of small denticles lateromedially and a pair apically; laciniae serrate, 26–31 μm long, apically trifid. Anterior margin of sternal region of holoventral shield with a median projection flanked by 1–2 small teeth; shield surface ornamented with sub-circular pits; sternal setae smooth, <italic>st1</italic> 10–11 μm long, adjacent, inserted near anterior margin of shield, <italic>st2–4</italic> 16–21 μm long, subequal. Epigynal shield iron-shape, 125–136 μm long (excluding anterior spike), 73–84 μm wide, with a relatively long anterior spike (18–20 μm), occasionally bifid at apex, shield surface smooth, posterior margin of shield truncate, ending at mid-level of coxae IV. Ventrianal region of holoventral shield with 22–23 pairs of setae, including <italic>st5</italic>, mostly smooth (12–18 μm), except pectinate para-anal setae <italic>Ad1</italic> (24–26 μm), <italic>Ad2</italic> (22–24 μm) and ventral setae <italic>V7</italic> (19–22 μm), <italic>V8</italic> (21–24 μm). Peritremes without anterior angle of 90°, poststigmatic section 22– 26 μm long. Anal opening oval-shape, 34–37 μm long, 24–28 μm wide. Surface between pedofossae III-IV with fine reticulate pattern.</p><fig id="F2" position="float" orientation="portrait"><label>Figures 6–10.</label><caption><p>
          <italic><tp:taxon-name><tp:taxon-name-part taxon-name-part-type="genus">Nenteria</tp:taxon-name-part> <tp:taxon-name-part taxon-name-part-type="species">bastanii</tp:taxon-name-part></tp:taxon-name></italic> sp. n. Female, <bold>6</bold> Palp <bold>7</bold> Subcapitulum <bold>8</bold> Epistome <bold>9</bold> Tritosternum <bold>10</bold> Chelicera.</p></caption><graphic xmlns:xlink="http://www.w3.org/1999/xlink" xlink:href="zookeys-600-025-g002.jpg" position="float" orientation="portrait" xlink:type="simple" id="oo_93150.jpg"/></fig><p>
            <italic>Gnathosoma</italic> (Figs <xref ref-type="fig" rid="F2">6–7</xref>, <xref ref-type="fig" rid="F2">9–10</xref>). Base of epistome columnar and relatively wide, bearing some small denticulate outgrowths subapically, with a median narrow elongate projection, apically bifid (Fig. <xref ref-type="fig" rid="F2">8</xref>). Corniculi horn-like (14 μm), ventrally covered by subcapitulum; internal malae and paralaciniae smooth (Fig. <xref ref-type="fig" rid="F2">7</xref>). Hypostomal setae <italic>h1</italic> (16–18 μm) smooth, thickened, inserted on small protuberances, <italic>h2</italic> (11–15 μm) serrate, <italic>h3</italic> (26–28 μm) elongate, slender, with some barbs in basal half, capitular setae <italic>h4</italic> (14–16 μm) thickened, plumose. Deutosternal groove narrow, with few denticles behind capitular setae. Second segment of chelicera 81–83 μm long, 18–19 μm wide; fixed cheliceral digit 19–21 μm long, with a minute sub-apical denticle, and 2–3 teeth; movable digit 15–17 μm long, with a median tooth. Palp 74–80 μm long; palp chaetotaxy as “<italic><tp:taxon-name><tp:taxon-name-part taxon-name-part-type="genus">Uropoda</tp:taxon-name-part></tp:taxon-name></italic>-type” (<italic>sensu</italic> Evans, 1963): trochanter 2, femur 4, genu 5, tibia 14, tarsus 15; all setae smooth, except <italic>v1</italic>–<italic>2</italic> in trochanter pectinate.</p><p>
            <italic>Legs</italic> (Figs <xref ref-type="fig" rid="F3">11–14</xref>, <xref ref-type="fig" rid="F3">16</xref>). Leg chaetotaxy “<italic><tp:taxon-name><tp:taxon-name-part taxon-name-part-type="genus">Uropoda</tp:taxon-name-part></tp:taxon-name></italic>-type” (<italic>sensu</italic> Evans, 1972). All legs with claws; leg I with a long sub-terminal seta (49–54 μm). Chitinus membrane present in coxae I, trochanter I-II, femura I-IV. Lengths of legs I-IV 242–256 μm, 185–198 μm, 192–214 μm and 245–247 μm, respectively. Lengths of femora I-IV 49–55 μm, 53–61 μm, 48–55 μm, 56–62 μm; genua I-IV 18–21 μm, 21–23 μm, 19–22 μm, 20–24 μm; tibiae I-IV 17–21 μm, 25–26 μm, 21–24 μm, 23–27 μm; tarsi I-IV 56–62 μm, 53–56 μm, 56–59 μm, 78–81 μm, respectively. Claws on tarsus I subequal to other legs claws (Fig. <xref ref-type="fig" rid="F3">16</xref>). Pretarsi I-IV 10–12 μm, 18–20 μm, 17–19 μm, 22–25 μm, respectively. Leg setae mostly narrow, needle-like and short, as figures11–14.</p><fig id="F3" position="float" orientation="portrait"><label>Figures 11–16.</label><caption><p>
          <italic><tp:taxon-name><tp:taxon-name-part taxon-name-part-type="genus">Nenteria</tp:taxon-name-part> <tp:taxon-name-part taxon-name-part-type="species">bastanii</tp:taxon-name-part></tp:taxon-name></italic> sp. n. <bold>11–14</bold> Female, legs I-IV, posterolateral view <bold>15</bold> Male, leg I: femur-tibia <bold>16</bold> Female, apical region of tarsus I and pretarsus.</p></caption><graphic xmlns:xlink="http://www.w3.org/1999/xlink" xlink:href="zookeys-600-025-g003.jpg" position="float" orientation="portrait" xlink:type="simple" id="oo_93151.jpg"/></fig><p>
            <bold><italic>Male</italic></bold> (n = 3). Idiosoma 440–464 μm long, 343–357 μm wide.</p><p>
            <italic>Dorsal shield</italic>. Dorsal shield characters similar to those in female. Dorsal shield setae 9–28 long, <italic>j1</italic> 22–24 μm, <italic>J4</italic> 24–28 μm long. Marginal setae 9–14 μm long; submarginal and postanal setae 17–22 μm long.</p><p>
            <italic>Ventral shield</italic>. Sternal setae smooth, <italic>st1</italic> 10–12 μm, <italic>st2</italic> 17–19 μm, <italic>st3</italic> 13–17 μm, <italic>st4</italic>–<italic>5</italic> 12–15 μm long. Operculum oval-shape, 38–42 μm long, 25–33 μm wide. Ven<!--PageBreak--><!--PageBreak-->trianal region with 20 pairs of simple, smooth setae (12–15 μm), except pectinate setae <italic>Ad1</italic>–<italic>2</italic> (22–25 μm), <italic>V7–8</italic> (20–23 μm).</p><p>
            <italic>Gnathosoma</italic>. Hypostomal seta shape similar to those in female, <italic>h1</italic> 14–16 μm, <italic>h2</italic> 12–15 μm, <italic>h3</italic> 29–31 μm, <italic>h4</italic> 14 μm long. Corniculi horn- like (14 μm). Fixed and movable digit of chelicerae similar to female, fixed digit 19–20 μm long, movable digit 15–16 μm long. Palp 73 μm long.</p><p>
            <italic>Legs</italic> (Fig. <xref ref-type="fig" rid="F3">15</xref>). Leg chaetotaxy and chitinous membrane similar to those in female, but dorsal setae in femur I, genu I and tibia I mostly thickened in male. Lengths of legs I-IV 232–273 μm, 213–248 μm, 200–212 μm, 236–251 μm, respectively. Lengths of femora I-IV 44–51 μm, 57–61 μm, 56–60 μm,56–62 μm; genua I-IV 19–20 μm, 20–25 μm, 21–25 μm, 23–28 μm; tibiae I-IV 18–20 μm, 20–25 μm, 21–25 μm, 24–27 μm; tarsi I-IV 55–59 μm, 52–56 μm, 55–59 μm, 82–87 μm, respectively. Pretarsus I 9–12 μm long, pretarsi II-IV 18–22 μm long. Apical long seta on tarsus I 51–56 μm long.</p></tp:treatment-sec><tp:treatment-sec sec-type="material"><title>Material examined.</title><p>Holotype: female, southeastern Iran, Kerman Province, Kerman, Shora Park (<named-content xmlns:xlink="http://www.w3.org/1999/xlink" content-type="dwc:verbatimCoordinates" xlink:type="simple"><named-content content-type="geo-json" specific-use="{&#34;type&#34;:&#34;Point&#34;,&#34;coordinates&#34;:[57.119444,30.506667]}" xlink:type="simple">30°29'84"N; 57°07'10"E</named-content></named-content>), 1761 m a.s.l., from soil, 28 Sept 2015, coll. S. Kazemi, deposited in Acarological Collection, Institute of Science and High Technology and Environmental Sciences, Graduate University of Advanced Technology, Kerman, Iran (ACISTE). Paratypes: four females and two males with same collection data, deposited in ACISTE; three females and one male, Kerman, Pardis Park (<named-content xmlns:xlink="http://www.w3.org/1999/xlink" content-type="dwc:verbatimCoordinates" xlink:type="simple"><named-content content-type="geo-json" specific-use="{&#34;type&#34;:&#34;Point&#34;,&#34;coordinates&#34;:[57.116944,30.505833]}" xlink:type="simple">30°29'81"N; 57°07'01"E</named-content></named-content>), 1760 m a.s.l., from soil, 16 Aug 2015, coll. S. Abolghasemi, deposited in ACISTE; two females and one male collected in Tehran Province, Tehran, Taleghani Park (<named-content xmlns:xlink="http://www.w3.org/1999/xlink" content-type="dwc:verbatimCoordinates" xlink:type="simple"><named-content content-type="geo-json" specific-use="{&#34;type&#34;:&#34;Point&#34;,&#34;coordinates&#34;:[51.423889,35.753611]}" xlink:type="simple">35°45'13"N; 51°25'26"E</named-content></named-content>), 1424 m a.s.l., from soil and litter, 15 Sept 2015, coll. S. Kazemi, deposited in ACISTE.</p></tp:treatment-sec><tp:treatment-sec sec-type="etymology"><title>Etymology.</title><p>The species is named in honor of the famous current Iranian historian, poet, translator and writer who died in March 2014, Prof. Mohammad Bastani Parizi.</p></tp:treatment-sec><tp:treatment-sec sec-type="remarks"><title>Remarks.</title><p>The new species can be easily distinguished from other described species of the genus by presence of 22–23 pairs of setae in ventral region of the holoventral shield behind the epigynal plate (including setae <italic>st5</italic>) in female and 22 pairs in male (excluding <italic>st4–5</italic>).</p></tp:treatment-sec></tp:taxon-treatment>
