# Supplementary material for: New species and records of Uropodina mites from Iran (Acari, Mesostigmata)
Source: Zookeys. 2016 Jun 22;(600):25–34. doi: 10.3897/zookeys.600.8467 (PMC4926679; doi:10.3897/zookeys.600.8467)
Supplement: XML Treatment for Trachycilliba abantica [file zookeys.600.8467-treatment5.xml]

<!DOCTYPE tp:taxon-treatment
  PUBLIC "-//TaxonX//DTD Taxonomic Treatment Publishing DTD v0 20100105//EN" "tax-treatment-NSO.dtd">
<tp:taxon-treatment xmlns:tp="http://www.plazi.org/taxpub"><tp:treatment-meta><kwd-group><label>Taxon classification</label><kwd><named-content content-type="kingdom">Animalia</named-content></kwd><kwd><named-content content-type="order">Mesostigmata</named-content></kwd><kwd><named-content content-type="family">Trematuridae</named-content></kwd></kwd-group><mixed-citation publication-type="journal"><person-group><name><surname>Kazemi</surname><given-names>Shahrooz</given-names></name><name><surname>Abolghasemi</surname><given-names>Somayeh</given-names></name></person-group><article-title>New species and records of <tp:taxon-name><tp:taxon-name-part taxon-name-part-type="suborder">Uropodina</tp:taxon-name-part></tp:taxon-name> mites from Iran (<tp:taxon-name><tp:taxon-name-part taxon-name-part-type="subclass">Acari</tp:taxon-name-part></tp:taxon-name>, <tp:taxon-name><tp:taxon-name-part taxon-name-part-type="order">Mesostigmata</tp:taxon-name-part></tp:taxon-name>)</article-title><source>Zookeys</source><day>22</day><month>6</month><year>2016</year><volume>2016</volume><issue>600</issue><fpage>25</fpage><lpage>34</lpage><pub-id pub-id-type="doi">10.3897/zookeys.600.8467</pub-id></mixed-citation></tp:treatment-meta><tp:nomenclature><tp:taxon-name>
            <tp:taxon-name-part taxon-name-part-type="genus">Trachycilliba</tp:taxon-name-part>
            <tp:taxon-name-part taxon-name-part-type="species">abantica</tp:taxon-name-part>
          </tp:taxon-name><tp:taxon-authority>(Bal &amp; Özkan, 2007)</tp:taxon-authority><tp:nomenclature-citation-list><tp:nomenclature-citation><tp:taxon-name>
                <tp:taxon-name-part taxon-name-part-type="genus">Uropoda</tp:taxon-name-part> <tp:taxon-name-part taxon-name-part-type="species">abantica</tp:taxon-name-part></tp:taxon-name><comment>Bal &amp; Özkan, 2007: 43.</comment></tp:nomenclature-citation><tp:nomenclature-citation><tp:taxon-name>
                <tp:taxon-name-part taxon-name-part-type="genus">Neodiscopoma</tp:taxon-name-part> <tp:taxon-name-part taxon-name-part-type="species">abantica</tp:taxon-name-part></tp:taxon-name><comment>.—Kontschán, 2013: 118.</comment></tp:nomenclature-citation><tp:nomenclature-citation><tp:taxon-name>
                <tp:taxon-name-part taxon-name-part-type="genus">Trachycilliba</tp:taxon-name-part> <tp:taxon-name-part taxon-name-part-type="species">abantica</tp:taxon-name-part></tp:taxon-name><comment>.—<bold>new combination</bold>.</comment></tp:nomenclature-citation></tp:nomenclature-citation-list></tp:nomenclature><tp:treatment-sec sec-type="material"><title>Studied materials.</title><p>One female and one male specimens from soil and litter in the Ecological Garden of Nowshahr (<named-content xmlns:xlink="http://www.w3.org/1999/xlink" content-type="dwc:verbatimCoordinates" xlink:type="simple"><named-content content-type="geo-json" specific-use="{&#34;type&#34;:&#34;Point&#34;,&#34;coordinates&#34;:[40.937222,51.963889]}" xlink:type="simple">51°57'50"N; 40°55'74"E</named-content></named-content>), Mazandaran Province, northern Iran, altitude 30 m a.s.l., 10 June 2014, deposited in ACISTE.</p></tp:treatment-sec><tp:treatment-sec sec-type="notes"><title>Note.</title><p>
            <xref ref-type="bibr" rid="B4">Bal and Özkan (2007)</xref> described this species as a member of <italic><tp:taxon-name><tp:taxon-name-part taxon-name-part-type="genus">Uropoda</tp:taxon-name-part></tp:taxon-name></italic> Latreille, 1808 <italic>sensu lato</italic> from Turkey. <xref ref-type="bibr" rid="B19">Kontschán (2013)</xref> reported it from Greece, and he transferred it to the genus <italic><tp:taxon-name><tp:taxon-name-part taxon-name-part-type="genus">Neodiscopoma</tp:taxon-name-part></tp:taxon-name></italic> Vitzthum, 1942, based on the species morphological characters, such as a dorsal shield with a strongly sclerotized median region elevated from other parts; and posteromarginal setae inserted on separate, individual platelets. The genera <italic><tp:taxon-name><tp:taxon-name-part taxon-name-part-type="genus">Neodiscopoma</tp:taxon-name-part></tp:taxon-name></italic> and <italic><tp:taxon-name><tp:taxon-name-part taxon-name-part-type="genus">Trachycilliba</tp:taxon-name-part></tp:taxon-name></italic> have a same type species, <italic><tp:taxon-name><tp:taxon-name-part taxon-name-part-type="genus">Uropoda</tp:taxon-name-part> <tp:taxon-name-part taxon-name-part-type="species">splendida</tp:taxon-name-part></tp:taxon-name></italic> Kramer, 1882, therefore we placed the species within <italic><tp:taxon-name><tp:taxon-name-part taxon-name-part-type="genus">Trachycilliba</tp:taxon-name-part></tp:taxon-name></italic>. Herein, we report <italic><tp:taxon-name><tp:taxon-name-part taxon-name-part-type="genus">Trachycilliba</tp:taxon-name-part> <tp:taxon-name-part taxon-name-part-type="species">abantica</tp:taxon-name-part></tp:taxon-name></italic> from the Ecological Garden of Nowshahr in northern Iran near the Caspian Sea. This represents the third report of this species in the world.</p></tp:treatment-sec><ref-list><ref id="B4"><mixed-citation xmlns:xlink="http://www.w3.org/1999/xlink" xlink:type="simple">
          <person-group><name name-style="western"><surname>Bal</surname><given-names>DA</given-names></name><name name-style="western"><surname>Özkan</surname><given-names>M</given-names></name></person-group> (<year>2007</year>) <article-title><italic><tp:taxon-name><tp:taxon-name-part taxon-name-part-type="genus">Uropoda</tp:taxon-name-part> <tp:taxon-name-part taxon-name-part-type="species">abantica</tp:taxon-name-part></tp:taxon-name></italic> n. sp., a new mesostigmatid mite (<tp:taxon-name><tp:taxon-name-part taxon-name-part-type="subclass">Acari</tp:taxon-name-part></tp:taxon-name>: <tp:taxon-name><tp:taxon-name-part taxon-name-part-type="family">Uropodidae</tp:taxon-name-part></tp:taxon-name>) from Turkey.</article-title> <source>International Journal of Acarology</source> <volume>33</volume>(<issue>19</issue>): <fpage>41</fpage>–<lpage>47</lpage>.</mixed-citation></ref><ref id="B19"><mixed-citation xmlns:xlink="http://www.w3.org/1999/xlink" xlink:type="simple">
          <person-group><name name-style="western"><surname>Kontschán</surname><given-names>J</given-names></name></person-group> (<year>2013</year>) <article-title><tp:taxon-name><tp:taxon-name-part taxon-name-part-type="suborder">Uropodina</tp:taxon-name-part></tp:taxon-name> mites of the Balkan Peninsula (<tp:taxon-name><tp:taxon-name-part taxon-name-part-type="subclass">Acari</tp:taxon-name-part></tp:taxon-name>: <tp:taxon-name><tp:taxon-name-part taxon-name-part-type="order">Mesostigmata</tp:taxon-name-part></tp:taxon-name>).</article-title> <source>Opuscula Zoologica (Budapest)</source> <volume>44</volume> (<supplement>Suppl 1</supplement>): <fpage>97</fpage>–<lpage>131</lpage>.</mixed-citation></ref></ref-list></tp:taxon-treatment>
